# Supplementary material for: Corporate internal control, financial mismatch mitigation and innovation performance
Source: PLoS One. 2022 Dec 27;17(12):e0278633. doi: 10.1371/journal.pone.0278633 (PMC9794094; doi:10.1371/journal.pone.0278633)
Supplement: S1 Dataset — (ZIP) [file pone.0278633.s001.zip]

Archive with 25 entries (16 files):
- S1 Dataset/
- S1 Dataset/Alleviating Endogeneity 1/
- S1 Dataset/Alleviating Endogeneity 1/Alleviating endogeneity 1.docx
- S1 Dataset/Alleviating Endogeneity 1/Alleviating endogeneity 1.dta
- S1 Dataset/Alleviating Endogeneity 2/
- S1 Dataset/Alleviating Endogeneity 2/Alleviating endogeneity 2.docx
- S1 Dataset/Alleviating Endogeneity 2/Alleviating endogeneity 2.dta
- S1 Dataset/Descriptive Statistics and Correlation/
- S1 Dataset/Descriptive Statistics and Correlation/Descriptive Statistics and Correlation.docx
- S1 Dataset/Descriptive Statistics and Correlation/Descriptive Statistics and Correlation.dta
- S1 Dataset/Discussion/
- S1 Dataset/Discussion/Discusion.dta
- S1 Dataset/Discussion/Discussion.docx
- S1 Dataset/Main Regression/
- S1 Dataset/Main Regression/Main Regression.docx
- S1 Dataset/Main Regression/Main Regression.dta
- S1 Dataset/Robustness Test 1/
- S1 Dataset/Robustness Test 1/Robustness Test 1.docx
- S1 Dataset/Robustness Test 1/Robustness Test 1.dta
- S1 Dataset/Robustness Test 2/
- S1 Dataset/Robustness Test 2/Robustness Test 2.docx
- S1 Dataset/Robustness Test 2/Robustness Test 2.dta
- S1 Dataset/Robustness Test 3/
- S1 Dataset/Robustness Test 3/Robustness Test 3.docx
- S1 Dataset/Robustness Test 3/Robustness Test 3.dta
